# Supplementary material for: Dual Biocontrol and Plant Growth-Promoting Effects of Trichoderma nordicum V1 Against Oomycete Plant Pathogens
Source: J Fungi (Basel). 2026 Apr 20;12(4):292. doi: 10.3390/jof12040292 (PMC13117944; doi:10.3390/jof12040292)
Supplement: Supplementary file 1 [file jof-12-00292-s001.zip]

Archive with 7 entries (7 files):
- Figure_S1.tif
- Figure_S2.tif
- Figure_S3.tif
- Figure_S4.tif
- Figure_S5.tif
- Figure_S6.tif
- Table_S1.xlsx
