# Supplementary material for: Dual Biocontrol and Plant Growth-Promoting Effects of Trichoderma nordicum V1 Against Oomycete Plant Pathogens
Source: J Fungi (Basel). 2026 Apr 20;12(4):292. doi: 10.3390/jof12040292 (PMC13117944; doi:10.3390/jof12040292)
Supplement: Supplementary file 1 [file jof-12-00292-s001.zip › Table_S1.xlsx]

## Sheet: Table_S1
Table S1. Individual scores from the plate confrontation assay to screen the ability of T. nordicum V1 and V4 isolates to overgrow a range of oomycete plant pathogens. The following Excel nested IF function was used to categorize the Trichoderma colony coverage for Bell’s scale where LoT = the length of Trichoderma colony coverage: "=IF(LoT>8.1,1,IF(LoT>5.9,2,IF(LoT>4.4,2.5,IF(LoT>2.9,3,IF(LoT>0.…
		length	score	length	score	length	score
Trichoderma species	Plant pathogen	Apr/16 le	Apr/16 sc	Apr/18 le	Apr/18 sc	Apr/20 le	Apr/20 sc
T. nordicum V1	P. myriotylum SWQ7	4.4	3	5.2	2.5	8.4	1
T. nordicum V1	P. myriotylum SWQ7	4.6	2.5	5.5	2.5	8.4	1
T. nordicum V1	P. myriotylum SWQ7	4.5	2.5	8.4	1	8.4	1
T. nordicum V4	P. myriotylum SWQ7	4.2	3	5	2.5	8.4	1
T. nordicum V4	P. myriotylum SWQ7	4.5	2.5	5.1	2.5	8.4	1
T. nordicum V4	P. myriotylum SWQ7	4	3	4.9	2.5	7.8	2
T. atroviride IMI206040	P. myriotylum SWQ7	4.6	2.5	5.9	2.5	8.4	1
T. atroviride IMI206040	P. myriotylum SWQ7	4.5	2.5	5.2	2.5	8.4	1
T. atroviride IMI206040	P. myriotylum SWQ7	4.5	2.5	6	2	7.5	2
T. asperellum CBS433.97	P. myriotylum SWQ7	4.2	3	7.3	2	8.4	1
T. asperellum CBS433.97	P. myriotylum SWQ7	4.4	3	7.5	2	8.4	1
T. asperellum CBS433.97	P. myriotylum SWQ7	4.4	3	7.5	2	8.4	1
T. virens Gv29-8	P. myriotylum SWQ7	4.7	2.5	5.5	2.5	8.4	1
T. virens Gv29-8	P. myriotylum SWQ7	4.4	3	4.7	2.5	8.4	1
T. virens Gv29-8	P. myriotylum SWQ7	4.5	2.5	4.9	2.5	7.1	2
		length	score	length	score	length	score
Trichoderma species	Plant pathogen	Apr/22 le	Apr/22 sc	Apr/24 le	Apr/24 sc	Apr/27 le	Apr/27 sc
T. nordicum V1	P. capsici LT263	5.2	2.5	6.7	2	8.4	1
T. nordicum V1	P. capsici LT263	4.9	2.5	6.5	2	8.4	1
T. nordicum V1	P. capsici LT263	5	2.5	7	2	8.4	1
T. nordicum V4	P. capsici LT263	4.7	2.5	5.8	2.5	8.4	1
T. nordicum V4	P. capsici LT263	4.8	2.5	6.3	2	8.4	1
T. nordicum V4	P. capsici LT263	4.5	2.5	6	2	8.4	1
T. atroviride IMI206040	P. capsici LT263	4.8	2.5	6	2	8.4	1
T. atroviride IMI206040	P. capsici LT263	4.3	3	5.6	2.5	8.4	1
T. atroviride IMI206040	P. capsici LT263	4.5	2.5	5.7	2.5	8.4	1
T. asperellum CBS433.97	P. capsici LT263	4.8	2.5	6.2	2	8.4	1
T. asperellum CBS433.97	P. capsici LT263	4.9	2.5	7	2	8.4	1
T. asperellum CBS433.97	P. capsici LT263	5.1	2.5	6.7	2	8.4	1
T. virens Gv29-8	P. capsici LT263	4.3	3	7.6	2	8.4	1
T. virens Gv29-8	P. capsici LT263	4.3	3	7.3	2	8.4	1
T. virens Gv29-8	P. capsici LT263	4.3	3	7.3	2	8.4	1
		length	score	length	score	length	score
Trichoderma species	Plant pathogen	Apr/25 le	Apr/25 sc	Apr/28 le	Apr/28 sc	May/1 le	May/1 sc2
T. nordicum V1	G. ultimum G001	3.2	3	4.5	2.5	7.5	2
T. nordicum V1	G. ultimum G001	3.2	3	4.2	3	5.5	2.5
T. nordicum V1	G. ultimum G001	3.1	3	4.5	2.5	8.4	1
T. nordicum V4	G. ultimum G001	3.3	3	4.3	3	8.4	1
T. nordicum V4	G. ultimum G001	3.4	3	4.3	3	7.5	2
T. nordicum V4	G. ultimum G001	3.2	3	4	3	8.4	1
T. atroviride IMI206040	G. ultimum G001	3.5	3	3.6	3	4.3	3
T. atroviride IMI206040	G. ultimum G001	3.3	3	3.7	3	4.1	3
T. atroviride IMI206040	G. ultimum G001	3.4	3	4.1	3	7	2
T. asperellum CBS433.97	G. ultimum G001	3.3	3	4.2	3	8.4	1
T. asperellum CBS433.97	G. ultimum G001	3.5	3	4.5	2.5	8.4	1
T. asperellum CBS433.97	G. ultimum G001	3.4	3	4.3	3	8.4	1
T. virens Gv29-8	G. ultimum G001	3.5	3	6.2	2	8.4	1
T. virens Gv29-8	G. ultimum G001	3.5	3	6.2	2	8.4	1
T. virens Gv29-8	G. ultimum G001	3.5	3	6.2	2	8.4	1
		length	score	length	score	length	score
Trichoderma species	Plant pathogen	Apr/30 le	Apr/30 sc	May/3 le22	May/3 sc22	May/4 le222	May/4 sc222
T. nordicum V1	P. aphanidermatum HBT1	4.4	3	6.3	2	6.5	2
T. nordicum V1	P. aphanidermatum HBT1	4.2	3	7	2	8.4	1
T. nordicum V1	P. aphanidermatum HBT1	4.2	3	6	2	8.4	1
T. nordicum V4	P. aphanidermatum HBT1	4.6	2.5	5.5	2.5	6.2	2
T. nordicum V4	P. aphanidermatum HBT1	4.5	2.5	7.1	2	8.4	1
T. nordicum V4	P. aphanidermatum HBT1	4.6	2.5	5.2	2.5	5.3	2.5
T. atroviride IMI206040	P. aphanidermatum HBT1	4.8	2.5	6.3	2	8.4	1
T. atroviride IMI206040	P. aphanidermatum HBT1	4.6	2.5	5.5	2.5	6.2	2
T. atroviride IMI206040	P. aphanidermatum HBT1	4.6	2.5	5.8	2.5	6	2
T. asperellum CBS433.97	P. aphanidermatum HBT1	4.8	2.5	7.2	2	8.4	1
T. asperellum CBS433.97	P. aphanidermatum HBT1	4.7	2.5	7.4	2	8.4	1
T. asperellum CBS433.97	P. aphanidermatum HBT1	4.6	2.5	6.9	2	8.4	1
T. virens Gv29-8	P. aphanidermatum HBT1	4.7	2.5	8.4	1	8.4	1
T. virens Gv29-8	P. aphanidermatum HBT1	4.7	2.5	7.2	2	8.4	1
T. virens Gv29-8	P. aphanidermatum HBT1	4.6	2.5	6	2	8.4	1
		length	score	length	score	length	score
Trichoderma species	Plant pathogen	Apr/30 le	Apr/30 sc	May/2 le2	May/2 sc2	May/3 le22	May/3 sc22
T. nordicum V1	P. sojae P6497	5	2.5	6.1	2	8.4	1
T. nordicum V1	P. sojae P6497	4.8	2.5	6	2	8.4	1
T. nordicum V1	P. sojae P6497	4.8	2.5	5.5	2.5	8.4	1
T. nordicum V4	P. sojae P6497	4.3	3	5.5	2.5	6.3	2
T. nordicum V4	P. sojae P6497	4.3	3	5.2	2.5	6.3	2
T. nordicum V4	P. sojae P6497	4.3	3	5	2.5	8.4	1
T. atroviride IMI206040	P. sojae P6497	4.3	3	5.5	2.5	7.1	2
T. atroviride IMI206040	P. sojae P6497	4.6	2.5	5.4	2.5	7.2	2
T. atroviride IMI206040	P. sojae P6497	4.2	3	5	2.5	6.9	2
T. asperellum CBS433.97	P. sojae P6497	4.8	2.5	6.1	2	8.4	1
T. asperellum CBS433.97	P. sojae P6497	4.8	2.5	5.7	2.5	8.4	1
T. asperellum CBS433.97	P. sojae P6497	4.8	2.5	5.8	2.5	8.4	1
T. virens Gv29-8	P. sojae P6497	5.5	2.5	8.4	1	8.4	1
T. virens Gv29-8	P. sojae P6497	5.6	2.5	8.4	1	8.4	1
T. virens Gv29-8	P. sojae P6497	5.5	2.5	8.4	1	8.4	1
